# Supplementary material for: The sensitivity and specificity of methylene blue spray to identify the parathyroid gland during thyroidectomy
Source: PeerJ. 2019 Jan 23;7:e6376. doi: 10.7717/peerj.6376 (PMC6347963; doi:10.7717/peerj.6376)
Supplement: Supplemental Information 1 [file peerj-07-6376-s001.xlsx]

## Sheet: Sheet1
ID	age	sex	pre op Dx	cytology	size nodule	Site Bx	patho thyroid	patho rapid	patho non-rapid	urine color	hypocalcemia	TVCP	hematoma	allergic	toxicity	length of stay
1	61	1	2	4	8	1	1	1	1	0	0	0	0	0	0	3
2	54	2	1	0	2	1	1	0	1	0	0	0	0	0	0	3
3	45	2	1	2	2	2	4	1	1	0	0	0	0	0	0	3
4	60	2	1	1	5	2	4	1	1	0	0	0	0	0	0	4
5	24	2	1	4	3	2	1	1	1	0	0	0	0	0	0	4
6	43	1	1	0	10	2	3	1	1	0	0	0	0	0	0	3
7	57	2	1	0	5	1	1	0	1	0	0	0	0	0	0	4
8	51	1	1	0	2.5	1	1	0	1	0	0	0	0	0	0	3
9	22	2	1	1	2.5	2	1	1	1	0	0	0	0	0	0	3
10	57	2	1	1	5	2	1	1	1	0	0	0	0	0	0	4
11	49	2	1	0	4	1	1	0	1	0	0	0	0	0	0	4
12	50	2	1	0	4	1	1	0	1	0	0	0	0	0	0	3
13	38	2	1	4	3	1	1	1	1	0	0	0	0	0	0	4
14	52	2	1	2	4	1	1	0	1	0	0	0	0	0	0	4
15	35	2	1	0	4	1	4	0	1	0	0	0	0	0	0	3
16	60	2	1	0	1	1	1	1	1	0	0	0	0	0	0	3
17	53	2	1	0	4	2	1	1	1	0	0	0	0	0	0	3
18	45	2	3	1	3.5	2	1	1	1	0	0	0	0	0	0	3
19	49	2	1	1	5	2	1	1	1	0	0	0	0	0	0	4
20	66	2	1	0	8	1	1	1	1	0	0	0	0	0	0	4
21	41	2	1	0	2.5	1	1	1	1	0	0	0	0	0	0	3
22	58	1	1	0	2	2	1	1	1	0	0	0	0	0	0	3
23	65	2	1	0	2	2	1	1	1	0	0	0	0	0	0	4
24	70	2	1	0	6	1	1	1	1	0	0	0	0	0	0	4
25	81	1	1	1	6	2	4	1	1	0	0	0	0	0	0	5
26	53	2	1	4	3	2	1	1	1	0	0	0	0	0	0	3
27	57	2	1	1	2.5	2	1	1	1	0	0	0	0	0	0	3
28	53	2	1	0	5	2	1	1	1	0	0	0	0	0	0	3
29	56	2	1	0	1	2	1	1	1	0	0	0	0	0	0	3
30	50	2	1	1	4	1	1	0	1	0	0	0	0	0	0	3
31	42	2	3	1	4	1	1	1	1	0	0	0	0	0	0	3
32	61	2	1	0	2.5	1	1	0	1	0	0	0	0	0	0	4
33	48	2	1	4	2	2	1	1	1	0	0	0	0	0	0	3
34	45	2	1	1	3	1	4	1	1	0	0	0	0	0	0	3
35	59	2	1	1	4	2	1	0	1	0	0	0	0	0	0	4
36	37	2	1	1	2.5	2	1	1	1	0	0	0	0	0	0	4
37	61	2	1	1	3	1	1	1	1	0	0	0	0	0	0	3
38	28	2	3	1	4	1	1	1	1	0	0	0	0	0	0	3
39	42	2	1	4	2	1	1	1	1	0	0	0	0	0	0	4
40	56	1	1	1	5	1	3	1	1	0	0	0	0	0	0	3
41	49	2	1	2	4	1	1	1	1	0	0	0	0	0	0	3
42	30	2	1	1	4	2	1	1	1	0	0	0	0	0	0	3
43	36	2	1	1	5	1	3	0	1	0	0	0	0	0	0	3
44	41	2	1	0	4	1	1	1	1	0	0	0	0	0	0	4
45	40	2	1	4	3.5	2	1	1	1	0	0	0	0	0	0	3
46	74	2	1	0	5	1	1	0	0	0	0	0	0	0	0	3
47	60	2	1	4	3	2	4	1	1	0	0	0	0	0	0	3
